# Supplementary material for: Carcass and Meat Quality Traits in Female Lidia Cattle Slaughtered at Different Ages
Source: Animals (Basel). 2024 Mar 10;14(6):850. doi: 10.3390/ani14060850 (PMC10967272; doi:10.3390/ani14060850)
Supplement: Supplementary file 1 [file animals-14-00850-s001.zip]

Archive with 1 entries (1 files):
- animals-2874741-supplementary.xlsx
