# Supplementary material for: Carcass and Meat Quality Traits in Female Lidia Cattle Slaughtered at Different Ages
Source: Animals (Basel). 2024 Mar 10;14(6):850. doi: 10.3390/ani14060850 (PMC10967272; doi:10.3390/ani14060850)
Supplement: Supplementary file 1 [file animals-14-00850-s001.zip › animals-2874741-supplementary.xlsx]

## Sheet: Correlations
	LHCW	LC	PC	LP	PP	CC	CS	FS	pH24	L*_Fat	a*_Fat	b*_Fat	C*_Fat	h*_Fat	L*_R	a*_R	b*_R	C*_R	h*_R	Rib weight	SF thickness	Bone + waste	% Bone + waste	Lean	% Lean	LT	% LT	Fat	% Fat	SF	% SF	IF	% IF	pH	L*	a*	b*	C*	h*	Thawing loss	Drip loss	Pressure loss	Cooking loss
LC	0.8623
PC	0.7828	0.8703
LP	n.s.	n.s.	n.s.
PP	0.59	0.7109	0.5535	n.s.
CC	0.9562	0.6824	0.6461	n.s.	0.4508
CS	n.s.	n.s.	n.s.	0.4117	n.s.	n.s.
FS	0.5727	0.4757	0.4228	n.s.	n.s.	0.5797	n.s.
pH24	n.s.	n.s.	n.s.	n.s.	n.s.	n.s.	n.s.	n.s.
L*_Fat	-0.3997	-0.4111	-0.4322	n.s.	n.s.	n.s.	n.s.	n.s.	n.s.
a*_Fat	n.s.	0.4885	0.5464	n.s.	n.s.	n.s.	n.s.	n.s.	n.s.	-0.4629
b*_Fat	n.s.	0.5585	0.588	n.s.	n.s.	n.s.	n.s.	n.s.	n.s.	n.s.	0.8602
C*_Fat	n.s.	0.5535	0.5893	n.s.	n.s.	n.s.	n.s.	n.s.	n.s.	n.s.	0.904	0.9955
h*_Fat	n.s.	n.s.	n.s.	n.s.	n.s.	n.s.	n.s.	n.s.	n.s.	n.s.	-0.8185	-0.456	-0.5297
L*_R	n.s.	n.s.	n.s.	n.s.	n.s.	n.s.	n.s.	n.s.	n.s.	n.s.	n.s.	n.s.	n.s.	n.s.
a*_R	n.s.	0.486	0.5041	n.s.	n.s.	n.s.	n.s.	n.s.	n.s.	n.s.	0.5335	0.6056	0.6012	n.s.	n.s.
b*_R	n.s.	n.s.	n.s.	n.s.	n.s.	n.s.	n.s.	n.s.	n.s.	n.s.	0.5237	0.6205	0.6147	n.s.	n.s.	0.8014
C*_R	n.s.	0.4301	0.4665	n.s.	n.s.	n.s.	n.s.	n.s.	n.s.	n.s.	0.5614	0.646	0.6414	n.s.	n.s.	0.9631	0.9323
h*_R	-0.496	-0.425	n.s.	n.s.	n.s.	-0.5044	n.s.	-0.5528	n.s.	n.s.	n.s.	n.s.	n.s.	n.s.	n.s.	-0.6269	n.s.	-0.4031
Rib weight	0.793	0.6666	0.5961	n.s.	0.5406	0.7573	n.s.	0.6288	n.s.	n.s.	n.s.	n.s.	n.s.	n.s.	n.s.	n.s.	n.s.	n.s.	-0.447
SF thickness	n.s.	n.s.	n.s.	n.s.	n.s.	n.s.	n.s.	n.s.	n.s.	n.s.	n.s.	n.s.	n.s.	n.s.	n.s.	n.s.	n.s.	n.s.	n.s.	n.s.
Bone + waste	0.6724	0.5492	0.4548	n.s.	0.5033	0.6525	n.s.	0.4129	n.s.	n.s.	n.s.	n.s.	n.s.	n.s.	n.s.	n.s.	n.s.	n.s.	n.s.	0.7732	n.s.
% Bone + waste	n.s.	n.s.	n.s.	n.s.	n.s.	n.s.	n.s.	n.s.	n.s.	n.s.	n.s.	n.s.	n.s.	n.s.	n.s.	n.s.	n.s.	n.s.	n.s.	n.s.	n.s.	0.4355
Lean	0.729	0.656	0.5738	n.s.	0.5268	0.6637	n.s.	0.5941	n.s.	n.s.	n.s.	n.s.	n.s.	n.s.	n.s.	n.s.	n.s.	n.s.	-0.4536	0.9233	n.s.	0.6493	n.s.
% Lean	n.s.	n.s.	n.s.	n.s.	n.s.	n.s.	n.s.	n.s.	n.s.	n.s.	n.s.	n.s.	n.s.	n.s.	n.s.	n.s.	n.s.	n.s.	n.s.	n.s.	n.s.	n.s.	n.s.	n.s.
LT	0.5317	n.s.	n.s.	n.s.	0.4006	0.5686	n.s.	n.s.	n.s.	n.s.	n.s.	n.s.	n.s.	n.s.	n.s.	n.s.	n.s.	n.s.	n.s.	0.6455	n.s.	0.6861	n.s.	0.5751	n.s.
% LT	n.s.	n.s.	n.s.	n.s.	n.s.	n.s.	n.s.	n.s.	n.s.	n.s.	n.s.	n.s.	n.s.	n.s.	n.s.	n.s.	n.s.	n.s.	n.s.	n.s.	n.s.	n.s.	0.4661	n.s.	n.s.	0.5984
Fat	0.7104	0.4656	0.4726	n.s.	n.s.	0.7578	n.s.	0.6509	n.s.	-0.3962	n.s.	n.s.	n.s.	n.s.	n.s.	n.s.	n.s.	n.s.	-0.417	0.7503	0.4411	0.4661	n.s.	0.6173	n.s.	0.4521	n.s.
% Fat	0.5568	n.s.	n.s.	n.s.	n.s.	0.6163	n.s.	0.5166	n.s.	n.s.	n.s.	n.s.	n.s.	n.s.	n.s.	n.s.	n.s.	n.s.	n.s.	0.4641	0.4111	n.s.	n.s.	n.s.	-0.533	n.s.	n.s.	0.8266
SF	0.4718	n.s.	n.s.	0.4408	n.s.	0.6058	0.4805	0.4956	n.s.	n.s.	n.s.	n.s.	n.s.	n.s.	n.s.	n.s.	n.s.	n.s.	n.s.	0.5103	0.4818	n.s.	n.s.	0.4639	n.s.	0.4122	n.s.	0.7713	0.6578
% SF	n.s.	n.s.	n.s.	0.4085	n.s.	n.s.	0.5602	n.s.	n.s.	n.s.	n.s.	-0.4017	-0.4046	n.s.	n.s.	n.s.	n.s.	n.s.	n.s.	n.s.	0.42	n.s.	n.s.	n.s.	n.s.	n.s.	n.s.	n.s.	n.s.	0.8285
IF	0.718	0.537	0.5254	n.s.	n.s.	0.7264	n.s.	0.6335	n.s.	-0.4331	n.s.	n.s.	n.s.	n.s.	n.s.	n.s.	n.s.	n.s.	-0.4184	0.7538	n.s.	0.4678	n.s.	0.6032	n.s.	0.4137	n.s.	0.9694	0.7934	0.5914	n.s.
% IF	n.s.	n.s.	n.s.	-0.4085	n.s.	n.s.	-0.5605	n.s.	n.s.	n.s.	n.s.	0.4005	0.4036	n.s.	n.s.	n.s.	n.s.	n.s.	n.s.	n.s.	-0.4207	n.s.	n.s.	n.s.	n.s.	n.s.	n.s.	n.s.	n.s.	-0.8287	-0.9999	n.s.
pH	n.s.	n.s.	n.s.	n.s.	n.s.	n.s.	n.s.	n.s.	n.s.	n.s.	n.s.	n.s.	n.s.	n.s.	n.s.	n.s.	n.s.	n.s.	n.s.	n.s.	n.s.	n.s.	n.s.	n.s.	n.s.	n.s.	n.s.	n.s.	n.s.	n.s.	n.s.	n.s.	n.s.
L*	n.s.	n.s.	n.s.	n.s.	n.s.	n.s.	n.s.	n.s.	n.s.	n.s.	n.s.	n.s.	n.s.	n.s.	n.s.	n.s.	n.s.	n.s.	n.s.	n.s.	n.s.	n.s.	n.s.	n.s.	n.s.	n.s.	n.s.	n.s.	n.s.	n.s.	n.s.	n.s.	n.s.	n.s.
a*	n.s.	n.s.	n.s.	n.s.	n.s.	n.s.	n.s.	n.s.	n.s.	n.s.	n.s.	n.s.	n.s.	n.s.	n.s.	n.s.	n.s.	n.s.	n.s.	n.s.	n.s.	n.s.	n.s.	n.s.	n.s.	n.s.	n.s.	n.s.	n.s.	n.s.	n.s.	n.s.	n.s.	n.s.	-0.5096
b*	n.s.	n.s.	n.s.	n.s.	n.s.	n.s.	n.s.	n.s.	n.s.	n.s.	n.s.	n.s.	n.s.	n.s.	n.s.	n.s.	n.s.	n.s.	n.s.	n.s.	n.s.	n.s.	n.s.	n.s.	n.s.	n.s.	n.s.	n.s.	n.s.	n.s.	n.s.	n.s.	n.s.	n.s.	n.s.	0.4825
C*	n.s.	n.s.	n.s.	n.s.	n.s.	n.s.	n.s.	n.s.	n.s.	n.s.	n.s.	n.s.	n.s.	n.s.	n.s.	n.s.	n.s.	n.s.	n.s.	n.s.	n.s.	n.s.	n.s.	n.s.	n.s.	n.s.	n.s.	n.s.	n.s.	n.s.	n.s.	n.s.	n.s.	n.s.	n.s.	0.9065	0.8044
h*	n.s.	n.s.	n.s.	n.s.	n.s.	n.s.	n.s.	n.s.	n.s.	n.s.	n.s.	n.s.	n.s.	n.s.	n.s.	n.s.	n.s.	n.s.	n.s.	n.s.	n.s.	n.s.	n.s.	n.s.	n.s.	n.s.	n.s.	n.s.	n.s.	n.s.	n.s.	n.s.	n.s.	n.s.	0.7091	-0.5295	0.4742	n.s.
Thawing loss	n.s.	n.s.	n.s.	n.s.	n.s.	n.s.	n.s.	n.s.	n.s.	n.s.	n.s.	n.s.	n.s.	n.s.	n.s.	n.s.	n.s.	n.s.	n.s.	n.s.	n.s.	n.s.	n.s.	n.s.	n.s.	n.s.	n.s.	n.s.	n.s.	n.s.	n.s.	n.s.	n.s.	n.s.	n.s.	n.s.	n.s.	n.s.	n.s.
Drip loss	n.s.	n.s.	n.s.	n.s.	n.s.	n.s.	n.s.	n.s.	n.s.	n.s.	n.s.	n.s.	n.s.	n.s.	n.s.	n.s.	n.s.	n.s.	n.s.	n.s.	n.s.	n.s.	n.s.	n.s.	n.s.	n.s.	n.s.	n.s.	n.s.	n.s.	n.s.	n.s.	n.s.	n.s.	n.s.	n.s.	n.s.	n.s.	n.s.	n.s.
Pressure loss	n.s.	n.s.	n.s.	n.s.	n.s.	n.s.	n.s.	n.s.	n.s.	n.s.	n.s.	n.s.	n.s.	n.s.	n.s.	n.s.	n.s.	n.s.	n.s.	n.s.	n.s.	n.s.	n.s.	n.s.	n.s.	n.s.	n.s.	n.s.	n.s.	n.s.	n.s.	n.s.	n.s.	n.s.	n.s.	n.s.	n.s.	n.s.	n.s.	n.s.	n.s.
Cooking loss	n.s.	n.s.	n.s.	n.s.	n.s.	n.s.	n.s.	n.s.	n.s.	n.s.	n.s.	n.s.	n.s.	n.s.	n.s.	n.s.	n.s.	n.s.	n.s.	n.s.	n.s.	n.s.	n.s.	n.s.	n.s.	n.s.	n.s.	n.s.	n.s.	n.s.	n.s.	n.s.	n.s.	n.s.	n.s.	n.s.	n.s.	n.s.	n.s.	n.s.	n.s.	n.s.
WBSF	n.s.	n.s.	n.s.	n.s.	n.s.	n.s.	n.s.	n.s.	n.s.	n.s.	n.s.	n.s.	n.s.	n.s.	n.s.	n.s.	n.s.	n.s.	n.s.	n.s.	n.s.	n.s.	n.s.	n.s.	n.s.	n.s.	n.s.	n.s.	n.s.	n.s.	n.s.	n.s.	n.s.	n.s.	n.s.	n.s.	n.s.	n.s.	n.s.	n.s.	n.s.	n.s.	n.s.
